# Supplementary material for: Acute Effect of a Single Dose of Tomato Sofrito on Plasmatic Inflammatory Biomarkers in Healthy Men
Source: Nutrients. 2019 Apr 15;11(4):851. doi: 10.3390/nu11040851 (PMC6520770; doi:10.3390/nu11040851)
Supplement: Supplementary file 1 [file nutrients-11-00851-s001.zip]

Archive with 4 entries (3 files):
- Suplementary/
- Suplementary/Table S2.pdf
- Suplementary/Table S3.pdf
- Suplementary/Tables S1.pdf
